# Supplementary material for: Au-Nanorods Supporting Pd and Pt Nanocatalysts for the Hydrogen Evolution Reaction: Pd Is Revealed to Be a Better Catalyst than Pt
Source: Nanomaterials (Basel). 2023 Jul 5;13(13):2007. doi: 10.3390/nano13132007 (PMC10343570; doi:10.3390/nano13132007)
Supplement: Supplementary file 1 [file nanomaterials-13-02007-s001.zip]

Archive with 1 entries (1 files):
- nanomaterials-2480289-supplementary.pdf
